# Supplementary material for: Sampling Schemes in Poliovirus Wastewater Surveillance Studies from European Countries and Their Comparison to Other Studies: A Literature Review
Source: Microorganisms. 2026 Apr 11;14(4):861. doi: 10.3390/microorganisms14040861 (PMC13119512; doi:10.3390/microorganisms14040861)
Supplement: Supplementary file 1 [file microorganisms-14-00861-s001.zip]

Archive with 3 entries (3 files):
- Supplement Figure S1.pdf
- Supplement Table S1.xlsx
- Supplement Table S2.pdf
