# Supplementary material for: Sampling Schemes in Poliovirus Wastewater Surveillance Studies from European Countries and Their Comparison to Other Studies: A Literature Review
Source: Microorganisms. 2026 Apr 11;14(4):861. doi: 10.3390/microorganisms14040861 (PMC13119512; doi:10.3390/microorganisms14040861)
Supplement: Supplementary file 1 [file microorganisms-14-00861-s001.zip › Supplement Table S1.xlsx]

## Sheet: Extracted data from studies 
Table S1: Extracted data from studies of literature review on sampling schemes.
Data on sampling schemes and and the context of the studies											Data on laboratory virus detection and characterization methods
Country	Objective of monitoring	Monitoring period	Sampling site	Sampling method	Number of sampling sites	Monitoring area of sample sites	Sampling frequency	Sample volume collected	Confirmed type of poliovirus in wastewater	Connected to population health	Detection	Typing	Sequencing
Estonia [1]	Determination of genomic sequence of a VDPV isolated during routine WWS for WPV circulation	2002 to 2010	WWTPs	Gauze pad (6 days of exposure), additionally grab (total N/A samples)	2 sites	Tallinn	Once a month	N/A (trap sampling); 1 L (grab sampling)	VDPV2, VDPV3	No	Cell culture	VNT serotyping and molecular ITD	Sanger WGS
Greece [2]	The retrospect isolation of a VDPV1 isolated from sewage in Athens	April to October 1997	WWTPs	N/A (total 14 samples)	1 site	Athens	N/A	1 L	Sabin PVs, VDPV1	No	Cell culture	VP1 sequencing	Sanger VP1
Finland [3]	The recurrent detection of neurovirulent and highly divergent VDPV strains of all three poliovirus serotypes, in Finnish sewage	2008 to 2010	N/A	N/A (total N/A samples)	N/A	Tampere	N/A	N/A	Sabin-like PVs, VDPV1, VDPV2 in VDPV3	No	Cell culture	VNT serotyping and molecular ITD	Partial sanger
Slovakia [4]	Extended occurrence of neurovirulent VDPV2 strains in environmental samples collected in Slovakia and search among known immune deficient patients	2003 to 2005	Main sewers	Grab samples (total N/A samples)	48 sites	Sites throughout the country	Every two months	1 L	VDPV2	Yes; attempts to identify the aVDPV shedding person(s)	Cell culture	ITD (RFLP)	Sanger VP1
Egypt [5]	To identify reservoir communities and target them in OPV immunization campaigns to interrupt transmission of indigenous WPV	January to December 2001	WWTPs, open canals	Grab samples for WWTPs (during the peak morning flow), composite samples for open canal (collected at 4-hour intervals) (total 130 samples)	11 sites	Sites throughout the country	Once to twice a month	1 L (WWTPs), four 250 ml samples in 4-hour intervals (open canal)	Sabin-like PVs, WPV1 (indigenous)	No	Cell culture	ELISA, probe-hybridizatiop and molecular ITD	Sanger VP1
Egypt [6]	Routine WWS for early detection of the potential emergence of WPV transmission	2005 to 2010	N/A	N/A (total N/A samples)	14 sites	Sites throughout the country	N/A	N/A	WPV1 (imported), VDPV1 in VDPV2.	No	Cell culture	ITD (RFLP), serotyping	Sanger VP1
India [7]	Feasibility of long-term WWS of PVs	January to December 2001	Sewage pumping station, large trenches draining domestic wastewater	Grab sample (in the morning after 10:00) (total 137 samples)	3 sites	Mumbai	Once a week	2 L (1 L used for analysis)	Sabin-like PVs, WPV1 in WPV3 (indigenous)	Yes; AFP data connected to wastewater data	Cell culture	VNT, probe-hybridization	Sanger VP1
Israel, West Bank and Gaza [8]	Results of the 8-year WWS, performed as part of the national plan of action	1989 to 1997	WWTPs	Composite (24-hour automatic sampling or manual sampling every half hour during peak capacity)/ Gauze Pad (1-2 days of exposure) (total 2294 samples)	25 to 30 sites	Sites throughout the country	Once a month	1.5-2 L (250 ml used for analysis) or gauze pad until saturated	WPV1 (imported)	Yes; compared to AFP surveillance	Cell culture	VNT	Sanger VP1
Israel, West Bank and Gaza [9]	Results of the 8-year WWS, performed as part of the national plan of action	1998 to 2006	WWTPs	Composite samples (every 30 to 60 min for 24 h by in-line or external automatic composite samplers/ grab sampling every half hour during 3 hours of peak usage in the morning) (total N/A samples)	Between 15 and 36 sites; after 1999 reduced to 15 sites	Sites throughout the country	Once a month	1,5-2 L (1 L used for analysis)	WPV1 (imported)	No	Cell culture	VNT and/or probe-hybridization	Sanger VP1
Israel [10]	Response to a positive sample of WWS on WPV	February to September 2013	WWTPs	N/A	8 - 10 sites, expanded to 79 sites after detection of WPV	Sites throughout the country	Once a month	N/A	WPV1 (imported)	Yes; compared to AFP Surveillance	Cell culture	Real-time RT-PCR ITD	Sanger VP1
Dominican Republic/Haiti, USA [11]	Response to a clinical case of polio	November to December 2000	Sewage, creeks, canals, and latrines	N/A (total 55 samples)	N/A	Hispaniola	N/A	1 L	Sabin PVs, VDPV1	Yes; AFP patient stool compared to environmental samples	Cell culture	VNT, molecular ITD	Sanger VP1,NCR
France [12]	Results of the 5-year WWS, performed as part of the national plan of action	2000 to 2004	WWTPs	Grab (total 120 samples: 48 sludge and 72 sewage samples)	4 sites	Region Ile de France	Once a month	1 L	Sabin-like PVs	Yes; compared to clinical samples	Cell culture	VNT	N/A	Identified in the reference laboratory
Russia [13]	Results of the 14-year WWS in Moscow, Russia	2004 to 2017	WWTPs	Bags with macroporous glass (7 days exposure) (total 5450 samples)	4 sites	Moscow	Once a week	N/A (trap sampling)	Sabin-like PVs; VDPV2	Yes	Cell culture	VNT, ITD (ELISA ag and molecular)	Sanger VP1
Pakistan [14]	To determine the sensitivity of WWS in Pakistan and investigate the extent of variation in sensitivity	January 2011 to September 2015	Trenches containing sewage, community wastewater, inlets of pumping stations	Grab (total 1373 samples)	32 sites	Sites throughout the country	Once a month	1 L (500 ml used for analysis)	WPV1 (indigenous)	Yes; AFP data connected to wastewater data	Cell culture	Real-time RT-PCR ITD	Sanger VP1
Israel [15]	To develop a quantitative approach to use WWS and empirically link the results to the number of infected people in the population	January to August 2013	WWTPs	Composite (using in-line automatic composite samplers) (total 262 samples)	7 sites	Sites throughout the country	Once a month	10 L (500 ml used for analysis)	WPV1 (imported)	Yes; compared to clinical stool samples	Cell culture	N/A	N/A
Pakistan [16]	To quantitatively investigate the role of WWS as a supplement to AFP surveillance using national surveillance data	January 2011 to December 2013	WWTPs	Grab (total 347 samples)	23 sites	Provinces Karachi, Lahore	Once a month	N/A	WPV1 (indigenous)	Yes; AFP data connected to wastewater data	Cell culture	Real-time RT-PCR ITD	Sanger partial VP1
India [17]	Comparison of enteroviruses from WWS and clinical samples	July 2007 to September 2009	WWTPs	Grab (total 109 samples)	1 site	Uttar Pradesh	N/A	1 L (500 ml used for analysis)	PVs (not specified)	Yes; AFP data connected to wastewater data	Cell culture	VNT	Sanger UTR
Netherlands [18]	Feasibility of quantitative WWS	May to June 2011	Pumping engine station	N/A (total 16 samples)	1 site	N/A	Frist 9 days daily, followed by days 11, 14, 16, 21, 28, 35, and 62	10 L (10 L used for analysis)	PVs (not specified)	Yes; compared to clinical samples	Cell culture	N/A	N/A
Mexico [19]	Effectiveness of WWS for the early detection of VDPV emergence, following an immunization campaign with OPV	May to October 2010	WWTPs, river	Grab (total 96 samples)	6 sites	San Luis Potosi, Aguascalientes, Tuxtia Gutierrez, Benito Juarez, Sabinal River	Twice a week	1 L	Sabin PVs, VDPV1, VDPV2	Yes; compared to AFP surveillance	Cell culture	Real-time RT-PCR ITD	Sanger VP1
Japan [20]	Impact of the transition period from OPV to IPV, with considerations on how OPV can be safely discontinued at the global level	April 2010 to January 2013	WWTPs	N/A (total samples over 446)	2 sites	Kyushu	Once a month	1 L (1 L used for analysis)	Sabin-like PVs	Yes	Cell culture	VNT, RT-PCR	Sanger VP1
Cuba [21]	WWS after national immunization campaign	1997 to 1998	N/A	Composite (grab sample in the morning and again in the afternoon, combined into composite sample) (total 56 samples)	2 sites	Havana	Once a week	1 L (500 ml from 2 sites combined together; 1 L used for analysis)	Sabin PVs	Yes; compared to clinical stool samples	Cell culture	VNT	Sanger UTR
Indonesia [22]	WWS starting in 2004, before and after switch from OPV to IPV	July 2004 to December 2007; February to March 2008; February to March 2009; July 2009 to September 2010; January to July 2011; September to October 2012	WWTP	Grab (total 412 samples)	1 site	Yogyakarta Province	Once a week between July 2004 and December 2007 and twice a week since January 2008	1 L (1 L used for analysis)	Sabin PVs	No; but compared to vaccine coverage rates	Cell culture	N/A	Sanger	THL Helsinki
Italy [23]	To rule out the reintroduction of PV in Italy in 7 years of WWS	2009 to 2015	WWTPs	N/A (total 2880 samples)	22 sites	Bolzano, Venice, Sassari, Naples, Bari and Palermo	Once a month for WWTPs serving less than 100,000 inhabitants and two or more per month for WWTPs serving more than 100,000 inhabitants.	N/A	Sabin-like PVs	No	Cell culture	Molecular - RT-PCR ITD	Sanger partial VP1 and 5'UTR
Brazil [24]	To establish the WWS of PVs in the Enterovirus Laboratory, FIOCRUZ, Brazil	December 2011 to June 2012; September to December 2012	WWTP	Composite (grab method during a 12 hour period) (total 31 samples)	1 site	Rio de Janeiro	Once a week	1 L (500 ml used for analysis)	Sabin-like PVs	No	Cell culture	Molecular RT-PCR ITD	Sanger VP1
Colombia [25]	Strengthening WWS programs to monitor the importation of WPV and the detection of emerging VDPVs before the cessation of OPV	March to September 2015	WWTPs	Composite (gab sampling during peak hours of household sewage flow i.e. between 8:30 and 11:30) (total 24 samples)	8 sites	Armenia	Once a month	1 L	Sabin-like PVs	No	Cell culture	Molecular RT-PCR ITD	N/A
Cyprus [26]	To confirm the absence of any circulating WPV and to monitor VDPV in Cyprus by analysis of sewages	October 2005 to June 2007	WWTPs	Grab (total 105 samples)	5 sites	Nicosia, Larnaca, Limassol, Pafos and Agia Napa	Once a month	1 L (20 ml used for analysis)	Sabin PVs	No	Cell culture	N/A	Sanger VP1
Haiti [27]	To monitor for the emergence of VDPVs and the importation and transmission of WPVs	March 2016 to February 2017	WWTPs, canals	Grab / bag mediated filtration system (total 72 samples)	6 sites	Port-au-Prince and Gonaïves	2 samples every 4 weeks	1 L (grab sampling) (1 L used for analysis)	Sabin PVs	No	Cell culture	Real-time RT-PCR ITD	NGS
India [28]	To authenticate the decline in the WPV cases	2004 to October 2006	WWTPs	Grab (total 305 samples)	4 sites	Uttar Pradesh and Bihar	Once a week	1 - 2 L	WPV1 (indigenous), Sabin PVs	Yes; compared to clinical samples from AFP patients	Cell culture	VNT, ITD (Ag and probe-hybridization)	Sanger VP1
Italy [29]	To describe the results of both AFP and WWS during the sampling period	January 2012 to December 2015	WWTPs	Composite (total 268 samples)	3 sites	Milan	Twice a month	1 L (500 ml used for analysis)	No PVs were isolated	Yes; compared to AFP surveillance	Cell culture	N/A	Sanger VP1 partial
Nigeria [30]	To showcase the linkage of WWS to key public health interventions that contributed positively to the interruption of poliovirus transmission in Nigeria	2012 to 2015	Open sewers, WWTPs	Grab (collected at the time of maximum flow, generally 6:00–8:00) (total N/A samples)	38 sites	Sokoto State	Every 2 to 4 weeks	1.75 L (unknown amount used for analysis)	WPV1, cVDPV2	Yes; compared WW to individually reported cases	Cell culture	WHO guidelines	WHO guidelines
Israel [31]	WWS supporting the response to WPV1 silent circulation	February to August 2013	WWTPs and upstream sewage lines	Composite (automatic inline sampler 24-hours) (total N/A samples)	Enhanced from 6 to 46 sites	Jerusalem, Centre, Tel Aviv, Haifa and North	Once a month	1 Liter	WPV1 (imported)	Yes; in discussion	Cell culture	ITD (VNT and/or probe-hybrid.)	Sanger VP1
Japan [32]	To estimate the neurovirulence of PVs obtained with WWS during the use of OPV	October 1993 to September 2015	Sewage and river water	N/A (total N/A samples)	2 sites	Toyama Prefecture	Sampled twice a month for 24 months at each site	1 Liter (for sewage); 700-800 ml (for river water)	VDPV3	No	Cell culture	ITD (VNT, PCR-RFLP)	N/A
Isreal and Palestine [33]	To monitor circulation of PV in the absence of poliomyelitis, to characterize the PV that circulate and to asses the risk for reemergence of poliomyelitis	1998 to 2006	WWTPs	Composite (automatically over a 24 hour interval) and grab (collected during 3 hours of peak use) (total >155 samples)	3 sites	Tel-Aviv, Jeruselem	Once a month	1 L	VDPV2	No	Cell culture	VNT, dot-blot hybridization	Sanger VP1
South Africa [34]	To determine the occurrence of OPV strains in selected sewage and river water samples	2001 to 2003	WWTPs and rivers	N/A (total 351 samples: 138 from rivers; 213 from settled sewage)	10 sites	Johannesberg	N/A	1 L	Sabin PVs; “suspected” VDPV1; “suspected” VDPV2	Yes; compared to stored clinical isolates	Cell culture	Molecular RT-PCR ITD	N/A
China [35]	To further explore the complete genome characterization of a Sabin type 3/type 2/type 3	More then 1 year around 2009	WWTPs	Gauze pad sample (2 days exposure) (total N/A sample)	N/A	Jinan city, Shandong province	N/A	N/A	Sabin type 3/type 2/type 3 recombinant genome	Maybe; discusses how the variant was not seen in population through AFP surveillance and stool testing	Cell culture	VNT	Sanger VP1
South Africa [36]	During and after mass immunization of children with OPV	January 1996 to October 1997	Settlements (roadside streams, patches of shallow surface water, runoff, pit latrines, and bucket latrines); rivers; dams; abattoirs	N/A (total 319 samples)	N/A	Pretoria, Johannesburg, Vereeniging	Once or twice a week	10 L (9 L used for analysis)	Sabin PVs	No	Cell culture	VNT, molecular RT-PCR ITD	N/A
Italy [37]	To evaluate the feasibility of the activity and the validation of the method and to estimate the recovery of NPEV as indicated by the WHO guideline	January to June 2005; February 2006 to December 2010	WWTPs	Composite (automatic 24-hour sampling) (total 321 samples)	3 sites	Milan	Two samples per month	1 L (500 ml used for analysis)	Sabin-like PVs	No	Cell culture	VNT, molecular RT-PCR ITD, ELISA	N/A
Italy [38]	To evaluate the environmental circulation of PVs and non-polio enteroviruses using standard methods of urban WWS recommended by the WHO	February 2005 to December 2008	WWTPs	Composite (24-hour flow-proportional) (total 188 samples)	2 sites	Parma	Twice a month	1 L (1 L used for analysis)	Sabin-like PVs	No	Cell culture, PCR	VNT	N/A
Japan [39]	To determine the transmission of enterovirus (including polio) at the local level	April 2013 to March 2016	WWTPs	Composite (24-hour using an automatic water sampler) (total 72 samples)	2 sites	Kanagawa Prefecture	Once a month	700 ml (700 ml used for analysis)	PV was not detected	No	Cell culture	N/A	Sanger VP1	Focus on enterovirus-serotypes
Senegal [40]	To assess polioviruses and non polio enteroviruses circulation in sewage drains covering a significant population of Dakar	April 2007 to May 2013	N/A	Grab (collected between 9:00 and 11:00) (total 271 samples)	6 sites	Dakar	N/A	1 L	Sabin-Like PVs	No	Cell culture	Molecular RT-PCR ITD and ELISA	N/A
Italy [41]	Monitoring the absence of WPV and VDPV in polio-free country	2005 to 2018	WWTPs	Composite (four grab samples combine from two different days, collected from each day in the morning and again in the afternoon) (total 642 samples)	2 sites	Parma	Twice a month	1 L	Sabin-Like PVs	No	Cell culture	WHO (ITD according to WHO protocol)	N/A
Nigeria [42]	To improve WWS site selection and sensitivity, they measure WWS site characteristics and determine their association with the isolation of PV	June 2018 to May 2019	N/A	Grab (morning at 8:35; 6:55 to 9:05) (total 1345 samples)	78 sites	Sites throughout the country	Once a month	N/A	Sabin PVs, VDPV2	No	Cell culture	WHO (ITD according to WHO protocol)	N/A
England [43]	To better understand geographical spread of PV, with an aim to guide public health interventions	January to July 2022	WWTPs or network treatment works sites	Composite (over 24 hours), grab (at peak flow) (total 52 samples)	From 1 site in London to 17 sites	Glasgow and London (this study covers only London), expanded to sites upstream from Beckton	Since 2014 once a month, after May 2021 twice a month and once a week since May 2022	500 ml (240 ml used for analysis)	Vaccine-like PVs, VDPV2	Yes; detection of PV sporadic cases from ES areas	Cell culture	N/A	Amplicon NGS (ONT)
Guatemala [44]	Response to a positive sample of WWS on VDPVs	November 2018 to July 2021	N/A	N/A (total 192 samples)	3 sites	Villa Nueva, San Juan Sacatepéquez	Once a month	1 L	Sabin PVs, Sabin-like PVs, aVDPVs	Yes; community-based AFP case search in the areas surrounding the sampling sites	WHO prot.	WHO prot.	Sanger VP1	cell culture + ITD (not specified method)
China [45]	To review the impact of the case-based AFP surveillance and WWS in polio eradication	January 2011 to December 2018	WWTPs	Grab (in the afternoon between 14:00 and 15:00) (total 352 samples)	3 sites	Shandong province (Jinan, Linyi, and Yantai)	2 sites once a month, 1 site semimonthly	1 L	Sabin PVs, Sabin-like PVs, VDPV2	Yes; compared to AFP surveillance	N/A	N/A	N/A
Ghana (Africa) [46]	To describe the results of epidemiological and laboratory investigations, and control efforts after WWS detection VDPV	Start of ES 2016, detection of cVDPV2 in 2019	N/A	Grab (total N/A samples)	10 sites	Sites throughout the country, including Agbogbloshie	Once a month	1 L	cVDPV2	Yes; compared to clinical stool samples and AFP surveillance	Cell culture	Real-time RT-PCR ITD	Sanger VP1
Haïti [47]	Processes and methodologies used for the evaluation, expansion, and optimization of WWS sampling sites	March 2017 to December 2019	Open canals	Grab (total 272 samples)	21 sites, after reduced to 10 sites	Cap Haïtien, Gonaïves, Port au Prince, and Saint Marc	Every 4 weeks	Two wastewater samples (1 L each) (1 L used for analysis)	Sabin-like PVs	Yes; compared to clinical stool samples and AFP surveillance	Cell culture	Real-time RT-PCR ITD	N/A
Kenya (Africa) [48]	To compare the bag-mediated filtration system and standard WHO two-phase separation methods for PV WWS	September 2015 to February 2017	N/A	Grab, bag-mediated filtration system (total 133 samples)	4 sites	Nairobi (Starehe, Eastleigh A, Eastleigh B and Kibera)	Twice a month	1L (500 ml used for analysis) (grab), 8 L (bag-mediated filtration system)	Sabin-like PVs	No	Cell culture	Real-time RT-PCR ITD	N/A
Uganda (Africa) [49]	Detection of CVDPV2 by WWS in the absence of detection by AFP surveillance	2017 to 2022	WWTPs, sewage ponds, sewage lagoon	Grab (total N/A samples)	4 sites, until 2022 expanded to 12 sites	Sites throughout the country	According WHO Guidelines [50]	According WHO Guidelines [50]	cVDPV2	Yes; compared to AFP surveillance	Cell culture	Real-time RT-PCR ITD	Sanger VP1
Italy [51]	To investigate the poliovirus strains possibly circulating in Ital, to confirm the absence of imported WPV after the OPV abrogation in 2002.	January 2005 to December 2008	WWTPs	Composite (over 24 hours with an automated flow system) (total 1392 samples)	19 sites	Milan, Parma, Rome, Bari, Palermo, Naples, Sassari	One sample per month was usually taken from WWTPs serving fewer than 100,000 inhabitants and two or more samples per month from WWTPs serving 100,000 inhabitants	1 L (500 ml used for analysis)	Sabin-Like PVs	Yes; compared to AFP surveillance	Cell culture	VNT and ELISA ag	Sanger 5' UTR and VP1
Panama (USA) [52]	To assess shedding of nOPV2 into community sewage and to understand the potential risks to the community following the vaccination	November 2018 to January 2020	WWTPs	Grab (total 49 samples)	5 sites	Las Mendozas (La Chorrera), Villa Real (La Chorrera), David (Chiriquí), Las Lomas (Chiriquí), Nuevo Tocumen (Panama City)	Once a month	Two wastewater samples (1 L each) (500 ml used for analysis)	Sabin-like PVs	No	Cell culture	Real-time RT-PCR ITD	N/A
China [53]	To describe the characterization a VDPV2 isolated from WWS	May 2012 to June 2013	WWTPs	Grab (total N/A samples)	2 sites	Shandong Province (Jinan, Linyi	Semimonthly	1 liter	Sabin PVs, VDPV2	Yes; compared to AFP surveillance	Cell culture	VNT	Sanger VP1
Egypt [54]	To monitor VDPV2 via WWS as well as stool specimens collected from AFP cases	January 2020 to December 2021	WWTPs	Grab (total 1266 samples)	More than 27 sites	Sites throughout the country	Once a month	1 L (500 ml used for analysis)	Sabin-like PVs, VDPV1, VDPV2, VDPV3	Yes; compared to clinical stool samples	Cell culture	Real-time RT-PCR ITD	Sanger VP1
Netherlands [55]	Routine WWS at the poliovirus essential facilities premises to monitor possible breaches of containment	January 2022 to January 2023	Poliovirus essential facilities (buildings used for vaccine production, polio diagnostic laboratories and toilet groups)	N/A (total 74 samples)	3 sites	Utrecht Science Park-Bilthoven	Every 3 weeks	N/A	WPV3	Yes; compared to stool samples as a measure for detection of WPV3 in poliovirus essential facilities	Cell culture	N/A	WGS (no specific info)
Poland [56]	To investigate the prevalence of poliovirus in sewage samples collected in Poland	January to December 2011	N/A	N/A (total 165 samples)	14 sites	Sites throughout the country	Once a month	N/A (500 ml used for analysis)	Sabin-like PVs	Yes; compared to AFP surveillance	Cell culture	VNT and RT-PCR and RFLP-VP1	N/A
China [57]	To described the genomic characteristics of these type 2 cVDPVs and emphasized the necessity of WWS in the final stage of polio eradication	April 2018 to May 2019	N/A	N/A	9 sites after outbreak 13 sites	Sites throughout the country	Once a month after outbreak every 2 weeks	N/A	cVDPV2	Yes; compared to AFP surveillance	Cell culture	WHO (not specified)	Sanger VP1
Cameroon (Africa) [58]	To investigate the detection rates and overtime distribution of the types of PVs	January 2016 to December 2017	Sewage drains	N/A (total 517 samples)	12 sites	Yaounde and Douala	Twice a week	1 L	Sabin PVs	No	Cell culture	Real-time RT-PCR ITD	Sanger VP1
Mexico [59]	Prospective collection of samples was planned around two OPV campaigns	February 2016 to April 2017	Access points to underground wastewater canals	Grab, bag-mediated filtration system (total 250 samples)	2 sites	Hidalgo State and Mexico City	Week before each campaign, then twice a week during the duration of the campaigns and up to 1 month; 2017 once a week; 2018 once a month	1L (500 ml used for analysis) (grab), 5 L (bag-mediated filtration system)	Sabin PVs	No	Cell culture	Real-time RT-PCR ITD	Sanger VP1
Ghana [60]	To assess the usefulness and attributes of the WWS system and determine if the system is meeting its objectives	January 2019 to December 2020	Large open drainage channels	Grab (total 48 samples)	2 sites	Nyanshegu, Koblimahgu	Once a month	1L	Sabin PVs, cVDPV2	Yes; detection of cVDPV in ES, triggered an enhanced AFP surveillance	N/A	N/A	N/A
Netherlands [61]	To gain insight into the relevance of WWS for poliovirus and nonpolio enterovirus surveillance	September 2005 to February 2015	Sewage pits at secondary schools and residential areas	Grab (total 856 samples)	15 sites	Bible Belt and Ter Apel	Once every 6 weeks	1 L (1 L for analysis)	Sabin-like PVs	Yes; compared to AFP surveillance	Cell culture	N/A	Sanger VP1 partial
Greece [62]	Investigation of enterovirus serotypes circulating in fecal specimens of healthy individuals at high risk and environmental samples	2008 to 2014	N/A	N/A (total 179 samples)	17 sites	N/A	According WHO Guidelines [50]	According WHO Guidelines [50]	PVs	Yes; compared to clinical stool samples	Cell culture and real-time RT-PCR	real-time RT-PCR ITD	Sanger VP1
Japan [63]	Implementation of an WWS for SARS-COV-2, based on WWS for polio	January 2019 to December 2021	WWTPs	Grab (total 36 samples)	2 sites	N/A	Once a month	500 ml (450 ml used for analysis)	No PVs were isolated	No	Cell culture	N/A	N/A	No polio detected, no method described for typing/charact.
Senegal [64]	Results of the 7-year WWS in Dakar, Senegal	2015 to 2021	Lifting station, WWTPs	Grab (total 281 samples)	2 sites	Dakar	Once a month	1L	Sabin-like PVs, VDPV2	Yes; compared to clinical stool samples	Cell culture	Real-time RT-PCR ITD	Sanger VP1
Mozambique (Africa) [65]	To the possibility of WPV importation from endemic regions and the high circulation of VDPV	January to November 2018	WWTPs	N/A (total 63 samples)	3 sites	Maputo	Once a month	1L	Sabin-like PVs	No	Cell culture	N/A	Sanger VP1
Poland [66]	To apply WWS at an international airport in Poland to estimate the probability of poliovirus importation via air transport	July 2017 to March 2020	Airport sewage (airport terminal)	Grab (total 142 samples)	1 site	Warsaw Chopin Airport	Once a month	1,6 L	Sabin-like PVs	No	Cell culture	Real-time RT-PCR ITD	Sanger VP1
India [67]	To determine the sensitivity and specificity of L20B cell line for isolation of polioviruses	January to December 2015	N/A	Grab (total 432 samples)	14 sites	Delhi and Punjab	Once a week (Delhi), fortnightly (Punjab)	1 L	Sabin-like PVs, VDPV2	No	Cell culture	Real-time RT-PCR ITD	N/A
Thailand [68]	To compared laboratory methods for PV detection from WWS	February to July 2019	N/A	Grab (total 58 samples)	6 sites	Bangkok, Udon Thani province (pilot study)	Approximately once every 4 weeks	Two wastewater samples (1 L each)	Sabin-like PVs	No	Cell culture	Real-time RT-PCR ITD	Sanger VP1
Israel [69]	To describe detection of poliovirus type 2 vaccine and VDPV in WWS	April to July 2022	WWTPs, river, city manhole	N/A	6 sites	Jerusalem	Once a month	N/A	VDPV2	No	Cell culture	N/A	Sanger VP1 and WGS
Pakistan [70]	To compared sampling methods for PV WWS	February to November 2016	Pumping station inlets, open drainage systems	Grab, bag-mediated filtration system (total 117 samples)	12 sites	Sindh, Punjab, Khyber Pakhtunkhwa, Baluchistan	Once a month	1 L (grab) (500 ml for analysis), 5,4 L (BMFS)	Sabin-like PVs, WPV1	No	Cell culture	Real-time RT-PCR ITD	Sanger VP1
Mexico [71]	To validate the detection method for OPV	February to May 2015; October 2015 to October 2017	rivers	Grab (total 87 samples)	3 sites	Capoluca, Campo Grande, and Tuxpanguillo	Once a month	1 L	Sabin PVs	No	Real-time RT-PCR (adopted CDC)	Real-time RT-PCR (adopted CDC)	Sanger confimration
Slovak Republic [72]	To report the repeated isolation of VDPVs in Slovakia and note the implications with regard to vaccination	2003 to June 2004	N/A	N/A (total 511 samples)	48 sites	Sites throughout the country	Every two months, after detection of VDPV increased to once a week	1 L	VDPV2	No	Cell culture	VNT and ELISA, RFLP	Sanger VP1
South Africa [73]	To determine the prevalence of VDPVs in selected sewage and river water samples collected from 2001 to 2003	2001 to 2003	WWTPs, river	N/A (total 351 samples)	11 sites	Sites throughout the country	N/A	1 L	Sabin PVs	No	Cell culture	RT-PCR (type-specific)	Sanger 5' UTR and VP1

## Sheet: Abbreviations
Abbreviations
Data on sampling schemes and and the context of the studies
AFP	Acute Flaccid Paralysis
cVDPV	circulating Vaccine-Derived Poliovirus
IPV	Inactivated Poliovirus Vaccine
N/A	Data Not Available
nOPV2	novel Oral Poliovirus Vaccine type 2
NPEV	Non-Polio Enteroviruses
OPV	Oral Poliovirus Vaccine
PV	Poliovirus
VDPV	Vaccine Derived Poliovirus
VDPV1	Vaccine Derived Poliovirus type 1
VDPV2	Vaccine Derived Poliovirus type 2
VDPV3	Vaccine Derived Poliovirus type 3
WHO	World Health Organisation
WPV	Wild Poliovirus
WPV1	Wild Poliovirus type 1
WPV2	Wild Poliovirus type 2
WPV3	Wild Poliovirus type 3
WWS	Wastewater Surveillance
WWTP	Wastewater Treatment Plant
Data on laboratory virus detection and characterization methods
ELISA	Enzyme-Linked Immunosorbent Assay
ITD	Intratypic Differetiation
N/A	Data Not Available
NGS	next generation sequencing
ONT	Oxford Nanopore Technology
RFLP	Restriction Fragment Length Polymorphysm
RT-PCR	reverse transcription polymerase chain reaction
UTR	Untraslated region
VNT	Virus Neutralization Test
VP1	Viral protein 1
WGS	Whole Genome Sequencing

## Sheet: References
[1]	Blomqvist, S.; Savolainen, C.; Laine, P.; Hirttiö, P.; Lamminsalo, E.; Penttilä, E.; Jöks, S.; Roivainen, M.; Hovi, T. Characteri-zation of a Highly Evolved Vaccine-Derived Poliovirus Type 3 Isolated from Sewage in Estonia. J. Virol. 2004, 78 (9), 4876–4883, https://doi.org/10.1128/JVI.78.9.4876-4883.2004.
[2]	Dedepsidis, E.; Kyriakopoulou, Z.; Pliaka, V.; Kottaridi, C.; Bolanaki, E.; Levidiotou-Stefanou, S.; Komiotis, D.; Markoulatos, P. Retrospective Characterization of a Vaccine-Derived Poliovirus Type 1 Isolate from Sewage in Greece. Appl. Environ. Mi-crobiol. 2007, 73 (21), 6697–6704, https://doi.org/10.1128/AEM.00535-07.
[3]	Roivainen, M.; Blomqvist, S.; Al-Hello, H.; Paananen, A.; Delpeyroux, F.; Kuusi, M.; Hovi, T. Highly Divergent Neuroviru-lent Vaccine-Derived Polioviruses of All Three Serotypes Are Recurrently Detected in Finnish Sewage. Euro Surveill. 2010, 15 (19), 19566, https://doi.org/10.2807/ese.15.19.19566-en.
[4]	Hovi, T.; Paananen, A.; Blomqvist, S.; Savolainen-Kopra, C.; Al-Hello, H.; Smura, T.; Shimizu, H.; Nadova, K.; Sobotova, Z.; Gavrilin, E.; et al. Characteristics of an Environmentally Monitored Prolonged Type 2 Vaccine Derived Poliovirus Shedding Episode That Stopped without Intervention. PloS One 2013, 8 (7), e66849, https://doi.org/10.1371/journal.pone.0066849.
[5]	El Bassioni, L; Barakat, I; Nasr, E; de Gourville, E. M.; Hovi, T.; Blomqvist, S.; Burns, C.; Stenvik, M.; Gary, H.; Kew, O. M.; et al. Prolonged Detection of Indigenous Wild Polioviruses in Sewage from Communities in Egypt. Am. J. Epidemiol. 2003, 158 (8), 807–815, https://doi.org/10.1093/aje/kwg202.
[6]	Blomqvist, S.; El Bassioni, L.; El Maamoon Nasr, E. M.; Paananen, A.; Kaijalainen, S.; Asghar, H.; de Gourville, E.; Roivainen, M. Detection of Imported Wild Polioviruses and of Vaccine-Derived Polioviruses by Environmental Surveillance in Egypt. Appl. Environ. Microbiol. 2012, 78 (15), 5406–5409, https://doi.org/10.1128/AEM.00491-12.
[7]	Deshpande, J. M.; Shetty, S. J.; Siddiqui, Z. A. Environmental Surveillance System to Track Wild Poliovirus Transmission. Appl. Environ. Microbiol. 2003, 69 (5), 2919–2927, https://doi.org/10.1128/AEM.69.5.2919-2927.2003.
[8]	Manor, Y.; Handsher, R.; Halmut, T.; Neuman, M.; Bobrov, A.; Rudich, H.; Vonsover, A.; Shulman, L.; Kew, O.; Mendelson, E. Detection of Poliovirus Circulation by Environmental Surveillance in the Absence of Clinical Cases in Israel and the Pal-estinian Authority. J. Clin. Microbiol. 1999, 37 (6), 1670–1675, https://doi.org/10.1128/JCM.37.6.1670-1675.1999.
[9]	Manor, Y.; Blomqvist, S.; Sofer, D.; Alfandari, J.; Halmut, T.; Abramovitz, B.; Mendelson, E.; Shulman, L. M. Advanced Envi-ronmental Surveillance and Molecular Analyses Indicate Separate Importations Rather than Endemic Circulation of Wild Type 1 Poliovirus in Gaza District in 2002. Appl. Environ. Microbiol. 2007, 73 (18), 5954–5958, https://doi.org/10.1128/AEM.02537-06.
[10]	Anis, E.; Kopel, E.; Singer, S. R.; Kaliner, E.; Moerman, L.; Moran-Gilad, J.; Sofer, D.; Manor, Y.; Shulman, L. M.; Mendelson, E.; et al. Insidious Reintroduction of Wild Poliovirus into Israel, 2013. Euro Surveill. 2013, 18 (38), 20586, https://doi.org/10.2807/1560-7917.es2013.18.38.20586.
[11]	Vinjé, J.; Gregoricus, N.; Martin, J.; Gary, H. E., Jr.; Caceres, V. M.; Venczel, L.; Macadam, A.; Dobbins, J. G.; Burns, C.; Wait, D.; et al. Isolation and Characterization of Circulating Type 1 Vaccine-Derived Poliovirus from Sewage and Stream Waters in Hispaniola. J. Infect. Dis. 2004, 189 (7), 1168–1175, https://doi.org/10.1086/382545.
[12]	Antona, D.; Lévêque, N.; Chomel, J. J.; Dubrou, S.; Lévy-Bruhl, D.; Lina, B. Surveillance of Enteroviruses in France, 2000–2004. Eur. J. Clin. Microbiol. Infect. Dis. 2007, 26 (6), 403–412, https://doi.org/10.1007/s10096-007-0306-4.
[13]	Ivanova, O. E.; Yarmolskaya, M. S.; Eremeeva, T. P.; Babkina, G. M.; Baykova, O. Y.; Akhmadishina, L. V.; Krasota, A. Y.; Kozlovskaya, L. I.; Lukashev, A. N. Environmental Surveillance for Poliovirus and Other Enteroviruses: Long-Term Expe-rience in Moscow, Russian Federation, 2004−2017. Viruses 2019, 11 (5), 424, https://doi.org/10.3390/v11050424.
[14]	O’Reilly, K. M.; Verity, R.; Durry, E.; Asghar, H.; Sharif, S.; Zaidi, S. Z.; Wadood, M. Z. M.; Diop, O. M.; Okayasu, H.; Safdar, R. M.; et al. Population Sensitivity of Acute Flaccid Paralysis and Environmental Surveillance for Serotype 1 Poliovirus in Pakistan: An Observational Study. BMC Infect. Dis. 2018, 18 (1), 176, https://doi.org/10.1186/s12879-018-3070-4.
[15]	Berchenko, Y.; Manor, Y.; Freedman, L. S.; Kaliner, E.; Grotto, I.; Mendelson, E.; Huppert, A. Estimation of Polio Infection Prevalence from Environmental Surveillance Data. Sci. Transl. Med. 2017, 9 (383), eaaf6786, https://doi.org/10.1126/scitranslmed.aaf6786.
[16]	Cowger, T. L.; Burns, C. C.; Sharif, S.; Gary, H. E.; Iber, J.; Henderson, E.; Malik, F.; Zahoor Zaidi, S. S.; Shaukat, S.; Rehman, L.; et al. The Role of Supplementary Environmental Surveillance to Complement Acute Flaccid Paralysis Surveillance for Wild Poliovirus in Pakistan - 2011-2013. PloS One 2017, 12 (7), e0180608, https://doi.org/10.1371/journal.pone.0180608.
[17]	Tiwari, S.; Dhole, T. N. Assessment of Enteroviruses from Sewage Water and Clinical Samples during Eradication Phase of Polio in North India. Virol. J. 2018, 15 (1), 157, https://doi.org/10.1186/s12985-018-1075-7.
[18]	Lodder, W. J.; Buisman, A. M.; Rutjes, S. A.; Heijne, J. C.; Teunis, P. F.; de Roda Husman, A. M. Feasibility of Quantitative Environmental Surveillance in Poliovirus Eradication Strategies. Appl. Environ. Microbiol. 2012, 78 (11), 3800–3805, https://doi.org/10.1128/AEM.07972-11.
[19]	Esteves-Jaramillo, A.; Estívariz, C. F.; Peñaranda, S.; Richardson, V. L.; Reyna, J.; Coronel, D. L.; Carrión, V.; Landaverde, J. M.; Wassilak, S. G. F.; Pérez-Sánchez, E. E.; et al. Detection of Vaccine-Derived Polioviruses in Mexico Using Environmental Surveillance. J. Infect. Dis. 2014, 210 (1), S315-S323, https://doi.org/10.1093/infdis/jiu183.
[20]	Nakamura, T.; Hamasaki, M.; Yoshitomi, H.; Ishibashi, T.; Yoshiyama, C.; Maeda, E.; Sera, N.; Yoshida, H. Environmental Surveillance of Poliovirus in Sewage Water around the Introduction Period for Inactivated Polio Vaccine in Japan. Appl. En-viron. Microbiol. 2015, 81 (5), 1859–1864, https://doi.org/10.1128/AEM.03575-14.
[21]	Lago, P. M.; Gary, H. E.; Pérez, L. S.; Cáceres, V.; Olivera, J. B.; Puentes, R. P.; Corredor, M. B.; Jímenez, P.; Pallansch, M. A.; Cruz, R. G. Poliovirus Detection in Wastewater and Stools Following an Immunization Campaign in Havana, Cuba. Int. J. Epidemiol. 2003, 32 (5), 772–777, https://doi.org/10.1093/ije/dyg185.
[22]	Wahjuhono, G.; Revolusiana; Widhiastuti, D.; Sundoro, J.; Mardani, T.; Ratih, W. U.; Sutomo, R.; Safitri, I.; Sampurno, O. D.; Rana, B.; et al. Switch from Oral to Inactivated Poliovirus Vaccine in Yogyakarta Province, Indonesia: Summary of Cov-erage, Immunity, and Environmental Surveillance. J. Infect. Dis. 2014, 210 (1), S347-352, https://doi.org/10.1093/infdis/jiu060.
[23]	Delogu, R.; Battistone, A.; Buttinelli, G.; Fiore, S.; Fontana, S.; Amato, C.; Cristiano, K.; Gamper, S.; Simeoni, J.; Frate, R.; et al. Poliovirus and Other Enteroviruses from Environmental Surveillance in Italy, 2009-2015. Food Environ. Virol. 2018, 10 (4), 333–342, https://doi.org/10.1007/s12560-018-9350-8.
[24]	de Oliveira Pereira, J. S.; da Silva, L. R.; de Meireles Nunes, A.; de Souza Oliveira, S.; da Costa, E. V.; da Silva, E. E. Environ-mental Surveillance of Polioviruses in Rio de Janeiro, Brazil, in Support to the Activities of Global Polio Eradication Initia-tive. Food Environ. Virol. 2016, 8 (1), 27–33, https://doi.org/10.1007/s12560-015-9221-5.
[25]	González, M. M.; Fonseca, M. C.; Rodríguez, C. A.; Giraldo, A. M.; Vila, J. J.; Castaño, J. C.; Padilla, L.; Sarmiento, L. Envi-ronmental Surveillance of Polioviruses in Armenia, Colombia before Trivalent Oral Polio Vaccine Cessation. Viruses 2019, 11 (9), 775, https://doi.org/10.3390/v11090775.
[26]	Richter, J.; Bashiardes, S.; Koptides, D.; Tryfonos, C.; Pissarides, N.; Stavrou, N.; Papageorgiou, G. T.; Christodoulou, C. 2005 Poliovirus Eradication: Poliovirus Presence in Cyprus 2 Years After. Water Sci. Technol. 2008, 58 (3), 647–651, https://doi.org/10.2166/wst.2008.425.
[27]	Coulliette-Salmond, A. D.; Alleman, M. M.; Wilnique, P.; Rey-Benito, G.; Wright, H. B.; Hecker, J. W.; Miles, S.; Peñaranda, S.; Lafontant, D.; Corvil, S.; et al. Haiti Poliovirus Environmental Surveillance. Am. J. Trop. Med. Hyg. 2019, 101 (6), 1240–1248, https://doi.org/10.4269/ajtmh.19-0469.
[28]	Chowdhary, R.; Dhole, T. N. Interrupting Wild Poliovirus Transmission Using Oral Poliovirus Vaccine: Environmental Surveillance in High-Risks Area of India. J. Med. Virol. 2008, 80 (8), 1477–1488, https://doi.org/10.1002/jmv.21230.
[29]	Pellegrinelli, L.; Galli, C.; Binda, S.; Primache, V.; Tagliacarne, C.; Pizza, F.; Mazzini, R.; Pariani, E.; Romanò, L. Molecular Characterization and Phylogenetic Analysis of Enteroviruses and Hepatitis A Viruses in Sewage Samples, Northern Italy, 2016. Food Environ. Virol. 2019, 11 (4), 393–399, https://doi.org/10.1007/s12560-019-09401-4.
[30]	Johnson Muluh, T.; Hamisu, A. W.; Craig, K.; Mkanda, P.; Andrew, E.; Adeniji, J.; Akande, A.; Musa, A.; Ayodeji, I.; Nicksy, G.; et al. Contribution of Environmental Surveillance Toward Interruption of Poliovirus Transmission in Nigeria, 2012-2015. J. Infect. Dis. 2016, 213 (3), S131-S135, https://doi.org/10.1093/infdis/jiv767.
[31]	Manor, Y.; Shulman, L. M.; Kaliner, E.; Hindiyeh, M.; Ram, D.; Sofer, D.; Moran-Gilad, J.; Lev, B.; Grotto, I.; Gamzu, R.; et al Intensified Environmental Surveillance Supporting the Response to Wild Poliovirus Type 1 Silent Circulation in Israel, 2013. Euro Surveill. 2014, 19 (7), 20708, https://doi.org/10.2807/1560-7917.es2014.19.7.20708.
[32]	Yoshida, H.; Horie, H.; Matsuura, K.; Miyamura, T. Characterisation of Vaccine-Derived Polioviruses Isolated from Sewage and River Water in Japan. Lancet. 2000, 356 (9240), 1461–1463, https://doi.org/10.1016/S0140-6736(00)02868-3.
[33]	Shulman, L. M.; Manor, Y.; Sofer, D.; Handsher, R.; Swartz, T.; Delpeyroux, F.; Mendelson, E. Neurovirulent Vaccine-Derived Polioviruses in Sewage from Highly Immune Populations. PloS One 2006, 1 (1), e69, https://doi.org/10.1371/journal.pone.0000069.
[34]	Pavlov, D. N. Poliovirus Vaccine Strains in Sewage and River Water in South Africa. Can. J. Microbiol. 2006, 52 (8), 717–723, https://doi.org/10.1139/w06-026.
[35]	Tao, Z.; Wang, H.; Xu, A.; Zhang, Y.; Song, L.; Zhu, S.; Li, Y.; Yan, D.; Liu, G.; Yoshida, H.; et al. Isolation of a Recombinant Type 3/Type 2 Poliovirus with a Chimeric Capsid VP1 from Sewage in Shandong, China. Virus Res. 2010, 150 (1–2), 56–60, https://doi.org/10.1016/j.virusres.2010.02.014.
[36]	Grabow, W. O.; Botma, K. L.; de Villiers, J. C.; Clay, C. G.; Erasmus, B. Assessment of Cell Culture and Polymerase Chain Reaction Procedures for the Detection of Polioviruses in Wastewater. Bull. World Health Organ. 1999, 77 (12), 973–980.
[37]	Pellegrinelli, L.; Binda, S.; Chiaramonte, I.; Primache, V.; Fiore, L.; Battistone, A.; Fiore, S.; Gambino, M.; Bubba, L.; Barbi, M. Detection and Distribution of Culturable Human Enteroviruses through Environmental Surveillance in Milan, Italy. J. Appl. Microbiol. 2013, 115 (5), 1231–1239, https://doi.org/10.1111/jam.12321.
[38]	Cesari, C.; Colucci, M. E.; Veronesi, L.; Giordano, R.; Paganuzzi, F.; Affanni, P.; Bracchi, M. T.; Capobianco, E.; Ferrari, G.; Tanzi, M. L. Detection of Enteroviruses from Urban Sewage in Parma. Acta Biomed. 2010, 81 (1), 40–46.
[39]	Ozawa, H.; Yoshida, H.; Usuku, S. Environmental Surveillance Can Dynamically Track Ecological Changes in Enterovirus-es. Appl. Environ. Microbiol. 2019, 85 (24), e01604-19, https://doi.org/10.1128/AEM.01604-19.
[40]	Ndiaye, A. K.; Diop, P. A. M.; Diop, O. M. Environmental Surveillance of Poliovirus and Non-Polio Enterovirus in Urban Sewage in Dakar, Senegal (2007-2013). Pan Afr. Med. J. 2014, 19, 243, https://doi.org/10.11604/pamj.2014.19.243.3538.
[41]	Zoni, R.; Mezzetta, S.; Affanni, P.; Colucci, M. E.; Fiore, S.; Fontana, S.; Bracchi, M.; Capobianco, E.; Veronesi, L. Poliovirus and Non-Polio-Enterovirus Environmental Surveillance in Parma within the “Global Polio Eradication Program” (GPEI). Acta Biomed. 2019, 90 (9), 95–97, https://doi.org/10.23750/abm.v90i9-S.8702.
[42]	Hamisu, A. W.; Blake, I. M.; Sume, G.; Braka, F.; Jimoh, A.; Dahiru, H.; Bonos, M.; Dankoli, R.; Mamuda Bello, A.; Yusuf, K. M.; et al. Characterizing Environmental Surveillance Sites in Nigeria and Their Sensitivity to Detect Poliovirus and Other Enteroviruses. J. Infect. Dis. 2022, 225 (8), 1377–1386, https://doi.org/10.1093/infdis/jiaa175.
[43]	Klapsa, D.; Wilton, T.; Zealand, A.; Bujaki, E.; Saxentoff, E.; Troman, C.; Shaw, A. G.; Tedcastle, A.; Majumdar, M.; Mate, R.; et al. Sustained Detection of Type 2 Poliovirus in London Sewage between February and July, 2022, by Enhanced Environ-mental Surveillance. Lancet. 2022, 400 (10362), 1531–1538, https://doi.org/10.1016/S0140-6736(22)01804-9.
[44]	Rodríguez, R.; Juárez, E.; Estívariz, C. F.; Cajas, C.; Rey-Benito, G.; Amézquita, M. O. B.; Miles, S. J.; Orantes, O.; Freire, M. C.; Chévez, A.-E.; et al. Response to Vaccine-Derived Polioviruses Detected through Environmental Surveillance, Guatemala, 2019. Emerg. Infect. Dis. 2023, 29 (8), 1524–1530, https://doi.org/10.3201/eid2908.230236.
[45]	Chen, P.; Liu, Y.; Wang, H.; Liu, G.; Lin, X.; Zhang, W.; Ji, F.; Xu, Q.; Tao, Z.; Xu, A. Environmental Surveillance Comple-ments Case-Based Surveillance of Acute Flaccid Paralysis in Polio Endgame Strategy 2019-2023. Appl. Environ. Microbiol. 2020, 86 (15), e00702-20, https://doi.org/10.1128/AEM.00702-20.
[46]	Odoom, J. K.; Obodai, E.; Boateng, G.; Diamenu, S.; Attiku, K.; Avevor, P.; Duker, E.; Boahene, B.; Eshun, M.; Gberbie, E.; et al. Detection of Vaccine-Derived Poliovirus Circulation by Environmental Surveillance in the Absence of Clinical Cases. Hum. Vaccines Immunother. 2021, 17 (7), 2117–2124, https://doi.org/10.1080/21645515.2020.1852009.
[47]	Alleman, M. M.; Coulliette-Salmond, A. D.; Wilnique, P.; Belgasmi-Wright, H.; Sayyad, L.; Wong, K.; Gue, E.; Barrais, R.; Rey-Benito, G.; Burns, C. C.; et al. Environmental Surveillance for Polioviruses in Haïti (2017-2019): The Dynamic Process for the Establishment and Monitoring of Sampling Sites. Viruses 2021, 13 (3), 505, https://doi.org/10.3390/v13030505.
[48]	Fagnant-Sperati, C. S.; Ren, Y.; Zhou, N. A.; Komen, E.; Mwangi, B.; Hassan, J.; Chepkurui, A.; Nzunza, R.; Nyangao, J.; van Zyl, W. B.; et al. Validation of the Bag-Mediated Filtration System for Environmental Surveillance of Poliovirus in Nairobi, Kenya. J. Appl. Microbiol. 2021, 130 (3), 971–981, https://doi.org/10.1111/jam.14807.
[49]	Tushabe, P.; Bwogi, J.; Eliku, J. P.; Aine, F.; Birungi, M.; Gaizi, J.; Nakabazzi, L.; Kabaliisa, T.; Turyahabwe, I.; Namuwulya, P.; et al. Environmental Surveillance Detects Circulating Vaccine-Derived Poliovirus Type 2 that was Undetected by Acute Flaccid Paralysis Surveillance in 2021 in Uganda. Arch. Virol. 2023, 168 (5), 140, https://doi.org/10.1007/s00705-023-05759-w.
[50]	World Health Organisation. Guidelines for Environmental Surveillance of Poliovirus Circulation. 2003. Available online: https://apps.who.int/iris/handle/10665/67854 (accessed on 10 November 2025).
[51]	Battistone, A.; Buttinelli, G.; Fiore, S.; Amato, C.; Bonomo, P.; Patti, A. M.; Vulcano, A.; Barbi, M.; Binda, S.; Pellegrinelli, L.; et al. Sporadic Isolation of Sabin-like Polioviruses and High-Level Detection of Non-Polio Enteroviruses during Sewage Surveillance in Seven Italian Cities, after Several Years of Inactivated Poliovirus Vaccination. Appl. Environ. Microbiol. 2014, 80 (15), 4491–450…
[52]	Rojas-Bonilla, M.; Coulliette-Salmond, A.; Belgasmi, H.; Wong, K.; Sayyad, L.; Vega, E.; Grimoldi, F.; Oberste, M. S.; Rüt-timann, R. Environmental Surveillance for Risk Assessment in the Context of a Phase 2 Clinical Trial of Type 2 Novel Oral Polio Vaccine in Panama. Viruses 2021, 13 (7), 1355, https://doi.org/10.3390/v13071355.
[53]	Tao, Z.; Zhang, Y.; Liu, Y.; Xu, A.; Lin, X.; Yoshida, H.; Xiong, P.; Zhu, S.; Wang, S.; Yan, D.; et al. Isolation and Characteriza-tion of a Type 2 Vaccine-Derived Poliovirus from Environmental Surveillance in China, 2012. PloS One 2013, 8 (12), e83975, https://doi.org/10.1371/journal.pone.0083975.
[54]	Shabana, M. R.; Zaghloul, A. Y.; El Shaarawy, T. H.; Elleboudy, N. S.; Aboshanab, K. M. Monitoring the VDPV2 Outbreak in Egypt during 2020-2021 Highlights the Crucial Role of Environmental Surveillance and Boosting Immunization in Com-bating Poliovirus. BMC Infect. Dis. 2024, 24 (1), 866, https://doi.org/10.1186/s12879-024-09731-0.
[55]	Duizer, E.; Ruijs, W. L.; Putri Hintaran, A. D.; Hafkamp, M. C.; van der Veer, M.; Te Wierik, M. J. Wild Poliovirus Type 3 (WPV3)-Shedding Event Following Detection in Environmental Surveillance of Poliovirus Essential Facilities, the Nether-lands, November 2022 to January 2023. Euro Surveill. 2023, 28 (5), 2300049, https://doi.org/10.2807/1560-7917.ES.2023.28.5.2300049.
[56]	Figas, A.; Wieczorek, M.; Żuk-Wasek, A.; Litwińska, B. Isolation of Sabin-like Polioviruses from Sewage in Poland. Pol. J. Microbiol. 2018, 67 (1), 89–96, https://doi.org/10.5604/01.3001.0011.6147.
[57]	Zhao, H.; Ma, X.; Tang, H.; Zhang, Y.; Chen, N.; Kaisaier, W.; Wang, Q.; Wang, C.; Zhu, S.; Qi, Q.; et al. Circulation of Type 2 Vaccine-Derived Poliovirus in China in 2018-2019. Open Forum Infect. Dis. 2021, 8 (12), ofab535, https://doi.org/10.1093/ofid/ofab535.
[58]	Njile, D. K.; Sadeuh-Mba, S. A.; Endegue-Zanga, M.-C.; Mengouo, M. N.; Djoumetio, M. D.; Pouth, F. B. B.; Diop, O. M.; Njouom, R. Detection and Characterization of Polioviruses Originating from Urban Sewage in Yaounde and Douala, Cam-eroon 2016-2017. BMC Res. Notes 2019, 12 (1), 248, https://doi.org/10.1186/s13104-019-4280-6.
[59]	Estívariz, C. F.; Pérez-Sánchez, E. E.; Bahena, A.; Burns, C. C.; Gary, H. E., Jr.; García-Lozano, H.; Rey-Benito, G.; Peñaranda, S.; Castillo-Montufar, K. V.; Nava-Acosta, R. S.; et al. Field Performance of Two Methods for Detection of Poliovirus in Wastewater Samples, Mexico 2016-2017. Food Environ. Virol. 2019, 11 (4), 364–373, https://doi.org/10.1007/s12560-019-09399-9.
[60]	Baguune, B.; Laryea, E. B.; Frimpong, J. A.; Dapaa, S.; Achempem, K. K.; Kenu, E.; Laryea, D. O. Evaluation of the Environ-mental Polio Surveillance System-Northern Region, Ghana, 2021. PloS One 2024, 19 (2), e0294305, https://doi.org/10.1371/journal.pone.0294305.
[61]	Benschop, K. S. M.; van der Avoort, H. G.; Jusic, E.; Vennema, H.; van Binnendijk, R.; Duizer, E. Polio and Measles Down the Drain: Environmental Enterovirus Surveillance in the Netherlands, 2005 to 2015. Appl. Environ. Microbiol. 2017, 83 (13), e00558-17, https://doi.org/10.1128/AEM.00558-17.
[62]	Pogka, V.; Labropoulou, S.; Emmanouil, M.; Voulgari-Kokota, A.; Vernardaki, A.; Georgakopoulou, T.; Mentis, A. F. Labor-atory Surveillance of Polio and Other Enteroviruses in High-Risk Populations and Environmental Samples. Appl. Environ. Microbiol. 2017, 83 (5), e02872-16, https://doi.org/10.1128/AEM.02872-16.
[63]	Kitakawa, K.; Kitamura, K.; Yoshida, H. Monitoring Enteroviruses and SARS-CoV-2 in Wastewater Using the Polio Envi-ronmental Surveillance System in Japan. Appl. Environ. Microbiol. 2023, 89 (4), e0185322, https://doi.org/10.1128/aem.01853-22.
[64]	Faye, M.; Kébé, O.; Diop, B.; Ndiaye, Nd.; Dosseh, A.; Sam, A.; Diallo, A.; Dia, H.; Diallo, J. P.; Dia, N.; et al. Importation and Circulation of Vaccine-Derived Poliovirus Serotype 2, Senegal, 2020-2021. Emerg. Infect. Dis. 2022, 28 (10), 2027–2034, https://doi.org/10.3201/eid2810.220847.
[65]	Bero, D. M.; Nhassengo, S. A.; Sousa, I. P., Jr.; de Sousa, S. O.; Machado, R. S.; Dias, A. M. N.; de Sousa Ferreira, C.; Burlandy, F. M.; de Deus, N.; da Silva, E. E. Environmental Monitoring for Enteroviruses in Maputo, Mozambique-2018. Pathogens. 2022, 11 (5), 527, https://doi.org/10.3390/pathogens11050527.
[66]	Krzysztoszek, A.; Gad, B.; Diedrich, S.; Böttcher, S.; Wieczorek, M. Investigation of Airport Sewage to Detect Importation of Poliovirus, Poland, 2017 to 2020. Euro Surveill. 2022, 27 (24), 2100674, https://doi.org/10.2807/1560-7917.ES.2022.27.24.2100674.
[67]	Kaundal, N.; Sarkate, P.; Prakash, C.; Rishi, N. Environmental Surveillance of Polioviruses with Special Reference to L20B Cell Line. Virusdisease 2017, 28 (4), 383–389, https://doi.org/10.1007/s13337-017-0409-1.
[68]	Belgasmi, H.; Miles, S. J.; Sayyad, L.; Wong, K.; Harrington, C.; Gerloff, N.; Coulliette-Salmond, A. D.; Guntapong, R.; Tacharoenmuang, R.; Ayutthaya, A. I. N.; et al. CaFÉ: A Sensitive, Low-Cost Filtration Method for Detecting Polioviruses and Other Enteroviruses in Residual Waters. Front. Environ. Sci. 2022, 10, 914387, https://doi.org/10.3389/fenvs.2022.914387.
[69]	Zuckerman, N. S.; Bar-Or, I.; Sofer, D.; Bucris, E.; Morad, H.; Shulman, L. M.; Levi, N.; Weiss, L.; Aguvaev, I.; Cohen, Z.; et al. Emergence of Genetically Linked Vaccine-Originated Poliovirus Type 2 in the Absence of Oral Polio Vaccine, Jerusalem, April to July 2022. Euro Surveill. 2022, 27 (37), 2200694, https://doi.org/10.2807/1560-7917.ES.2022.27.37.2200694.
[70]	Zhou, N. A.; Fagnant-Sperati, C. S.; Shirai, J. H.; Sharif, S.; Zaidi, S. Z.; Rehman, L.; Hussain, J.; Agha, R.; Shaukat, S.; Alam, M.; et al. Evaluation of the Bag-Mediated Filtration System as a Novel Tool for Poliovirus Environmental Surveillance: Re-sults from a Comparative Field Study in Pakistan. PLoS One 2018, 13 (7), e0200551, https://doi.org/10.1371/journal.pone.0200551.
[71]	Altamirano, J.; Leary, S.; van Hoorebeke, C.; Sarnquist, C.; Behl, R.; García-García, L.; Ferreyra-Reyes, L.; Huang, C.; Som-mer, M.; Maldonado, Y. Validation of a High-Throughput, Multiplex, Real-Time Qualitative Polymerase Chain Reaction Assay for the Detection of Sabin Oral Polio Vaccine in Environmental Samples. Clin. Infect. Dis. 2018, 67 (1), S98–S102, https://doi.org/10.1093/cid/ciy639.
[72]	Cernáková, B.; Sobotová, Z.; Rovný, I.; Bláhova, S.; Roivainen, M.; Hovi, T. Isolation of Vaccine-Derived Polioviruses in the Slovak Republic. Eur. J. Clin. Microbiol. Infect. Dis. 2005, 24 (6), 438–439, https://doi.org/10.1007/s10096-005-1331-9.
[73]	Pavlov, D. N.; Van Zyl, W. B.; Van Heerden, J.; Grabow, W. O. K.; Ehlers, M. M. Prevalence of Vaccine-Derived Polioviruses in Sewage and River Water in South Africa. Water Res. 2005, 39 (14), 3309–3319, https://doi.org/10.1016/j.watres.2005.05.027.
